# Supplementary material for: Systematic profiling of ale yeast protein dynamics across fermentation and repitching
Source: G3 (Bethesda). 2023 Dec 22;14(3):jkad293. doi: 10.1093/g3journal/jkad293 (PMC10917522; doi:10.1093/g3journal/jkad293)
Supplement: jkad293_Supplementary_Data [file jkad293_supplementary_data.zip]

Archive with 8 entries (8 files):
- Supplementary_Figure_6_G3-2023-404592.pdf
- Supplemental_Material_G3-2023-404592.docx
- Supplemental_Tables_G3-2023-404592.xlsx
- Supplementary_Figure_1_G3-2023-404592.pdf
- Supplementary_Figure_2_G3-2023-404592.pdf
- Supplementary_Figure_3_G3-2023-404592.pdf
- Supplementary_Figure_4_G3-2023-404592.pdf
- Supplementary_Figure_5_G3-2023-404592.pdf
